# Supplementary material for: A prediction model for the impact of environmental and genetic factors on cardiovascular events: development in a salt substitutes population
Source: J Transl Med. 2023 Jan 30;21:62. doi: 10.1186/s12967-023-03899-w (PMC9887817; doi:10.1186/s12967-023-03899-w)
Supplement: Supplementary file 1 — Additional file 1: Table S1. The results of Cox multivariable analyses. [file 12967_2023_3899_MOESM1_ESM.xls]

## Sheet: Sheet1
Table S1 The results of multivariable analyses
	β	HR	95% CI		P-value
Age	0.05	1.051	1.026	1.076	<0.001
Sex	0.215	1.239	0.717	2.143	0.442
Alcohol consumption	0.313	1.368	0.767	2.438	0.289
BMIa	0.009	1.009	0.946	1.076	0.788
History of hypertension	0.014	1.015	0.388	2.65	0.976
History of medication	0.253	1.288	0.732	2.269	0.38
Heart rate	-0.003	0.997	0.979	1.014	0.714
Salt intervention	-0.183	0.833	0.539	1.286	0.409
Smoking	0.389	1.475	0.921	2.362	0.106
TCb	0.035	1.036	0.8	1.341	0.79
HDL-Cc	-0.002	0.998	0.58	1.716	0.995
LDL-Cd	0.3	1.349	0.914	1.993	0.132
SBPe	0.006	1.006	0.992	1.02	0.417
DBPf	0.005	1.005	0.98	1.03	0.698
History of CVDg	0.624	1.866	1.119	3.11	0.017
CNVh esv27061	-0.428	0.652	0.277	1.532	0.326
CNVh nsv483076	0.438	1.549	0.94	2.552	0.086
Legends: a body mass index; b total cholesterol; c high-density lipoprotein cholesterol; d low-density lipoprotein cholesterol; e systolic blood pressure; f diastolic blood pressure; g cardiovascular diseases; h copy number variation. Triglyceride was not included in the multivariable analyses due to the outcome of the collinearity diagnosis.
